# Supplementary material for: Direct and transgenerational effects of low doses of perinatal di-(2-ethylhexyl) phthalate (DEHP) on social behaviors in mice
Source: PLoS One. 2017 Feb 15;12(2):e0171977. doi: 10.1371/journal.pone.0171977 (PMC5310861; doi:10.1371/journal.pone.0171977)
Supplement: S1 Table — F statistics, degrees of freedom, and symbolic representations of p values for each factor analyzed in the results section. * p<0.05; ** p<0.01; *** p<0.001; ^ p = 0.06 (XLSX) [file pone.0171977.s001.xlsx]

## Sheet: Sheet1
AGI and Body Weight	Generation	F1		F3
One-way ANOVA, by sex	Factor	Dose		Dose
	Sex	Male	Female	Male	Female
	(df1, df2)	F(3,97)=	F(3,97)=	F(2,63)=	F(2,60)=
	AGI	3.0*	1.3	0.9	7.0**
	Body Weight	1.0	4.1**	1.3	8.5***
AGI and Body Weight	Generation	F1 F3 Comparison
Two-way ANOVA, by sex	Factor	Dose		Generation		Dose x Generation
	Sex	Male	Female	Male	Female	Male	Female
	(df1, df2)	F(2,135)=	F(2,117)=	F(2,135)=	F(2,117)=	F(2,135)=	F(2,117)=
	AGI	1.5	9.3***	0.9	1.7	2	4.1*
	Body Weight	0.1	7.1*	1.6	7.3***	1.9	3.9*
Maternal Behavior	Generation	F0			F2
Repeated measures ANOVA: Age as within factor, by generation	Factor	Dose	Age	Dose x Age	Dose	Age	Dose x Age
	(df1, df2)	F(3,85)=	F(2,85)=	F(6,85)=	F(2,45)=	F(2,45)=	F(4,45)=
	Nest	0.1	3.7*	0.2	1.8	2.6	0.4
	Nursing	0.5	0.9	0.3	2.9	0.4	0.8
	Eating	0.6	9.5*	0.4	1.1	2.7	0.3
	Licking and grooming	0.7	2.7	0.4	0.2	5.4*	1.6
	Digging	0.7	0.7	0.4	1.2	1.4	0.3
Maternal Behavior	Generation	F0 F2 Comparison
Repeated measures ANOVA: Age as within factor	Factor	Dose	Generation	Dose x Generation	Age
	(df1, df2)	F(2,106)=	F(1,106)=	F(2,106)=	F(2,106)=
	Nest	1.1	10.7**	0.7	5.1**
	Nursing	2.6	10.6**	1.0	1.1
	Eating	0.5	0.2	1.3	9.1***
	Licking and Grooming	0.1	8.3**	0.2	5.1**
	Digging	2.4	22.5***	0.01	1.8
Social Interactions	Generation	F1			F3
Two-way ANOVA, by generation	Factor	Dose	Sex	Dose x Sex	Dose	Sex	Dose x Sex
	(df1, df2)	F(3,98)=	F(1,98)=	F(3,98)=	F(2,46)=	F(1,46)=	F(2,46)=
	Side-by-Side Sitting	7.2***	0.1	4.9**	4.6*	6.9*	5.7**
	All Sniffing	6.0***	0.8	3.9*	1.8	0.2	3
	Total Interactive Behaviors	1.9	8.7**	1.2	10.1***	5.8*	3.4*
	Sitting Alone	8.2***	1.5	1.0	9.9***	0.1	3
	Exploring	3.5*	6.5*	0.6	4.1*	0.2	1.1
	Total Independent Behaviors	1.9	8.7**	1.2	10.1***	5.8*	3.4*
Social Interactions	Generation	F1 F3 Comparison
Three-way ANOVA	Factor	Dose	Sex	Dose x Sex	Generation	Dose x Generation	Sex x Generation	Three-Way Interaction
	(df1, df2)	F(2,125)=	F(1,125)=	F(2,125)=	F(1,125)=	F(2,125)=	F(1,125)=	F(2,125)=
	Side-by-Side Sitting	1.2	8**	1.8	16.5***	9.5***	4.3*	10.7***
	All Sniffing	2.9	1.3	5.5**	0.3	0.5	0.1	2.4
	Total Interactive Behaviors	7.6***	13.8***	2.5	5.2*	16.8***	2.0	6.0**
	Sitting Alone	5.0**	0.7	2.1	2.9	18.4***	2.2	4.8*
	Exploring	0.8	0.05	1.8	66.8***	12***	0.8	0.7
	Total Independent Behaviors	7.6***	13.8***	2.5	5.2*	16.8***	2.0	6.0**
Elevated Plus Maze	Generation	F1			F3
Two-way ANOVA, by generation	Factor	Dose	Sex	Dose x Sex	Dose	Sex	Dose x Sex
	(df1, df2)	F(3,60)=	F(1,60)	F(3,60)=	F(2,56)=	F(1,56)=	F(2,56)=
	Closed Time	2.9*	4.7*	1.0	0.06	5.9*	2.7
	Open Time	1.9	2.2	0.2	0.1	1.5	2.9
	Center Time	2.2	4.3*	0.6	0.4	6.6*	2.0
	Crosses Through Center	1.7	3.7^	0.05	2.5	1.6	0.8
Elevated Plus Maze	Generation	F1 F3 Comparison
Three-Way ANOVA	Factor	Dose	Sex	Dose x Sex	Generation	Dose x Generation	Sex x Generation	Three-Way Interaction
	(df1, df2)	F(2,102)=	F(1,102)=	F(2,102)=	F(1,102)=	F(2,102)=	F(1,102)=	F(2,102)=
	Closed Time	1.6	8.9	1.5	0.03	1.5	0.01	0.3
	Open Time	0.5	3.8^	0.7	0.7	1.4	0.2	1.2
	Center Time	0.2	8.2	1.3	0.3	1.1	0.1	0.3
	Crosses Through Center	1.1	4.1*	0.4	8.6**	2.8	0.5	0.1
